# Supplementary material for: 5,5-Dimethyl-2-methyl­seleno-1,3,2-dioxaphospho­rinan-2-one
Source: Acta Crystallogr Sect E Struct Rep Online. 2010 Mar 17;66(Pt 4):o856. doi: 10.1107/S1600536810008330 (PMC2984009; doi:10.1107/S1600536810008330)
Supplement: Supplementary file 1 [file e-66-0o856-sup1.cif]

##############################################################################
###                                                                        ###
###        Electronic paper (Acta Crystallographica Section E)             ###
###                                                                        ###
##############################################################################
#                                                                            #
# This CIF contains the data in a paper accepted for publication in Acta     #
# Crystallographica Section E. It conforms to the requirements of Notes      #
# for Authors for Section E, and has been peer reviewed under the auspices   #
# of the IUCr Commission on Journals.                                        #
#                                                                            #
# Full details of the Crystallographic Information File format               #
# are given in the paper "The Crystallographic Information File (CIF):       #
# a New Standard Archive File for Crystallography" by S. R. Hall, F. H.      #
# Allen and I. D. Brown [Acta Cryst. (1991), A47, 655-685].                  #
#                                                                            #
# The current version of the core CIF dictionary is obtainable from          #
# ftp://ftp.iucr.org/pub/cif_core.dic. The current version number is 2.4.    #
#                                                                            #
# Software is freely available for graphical display of the structure(s) in  #
# this CIF.  For information consult the CIF home page http://www.iucr.org/  #
# cif/home.html                                                              #
#                                                                            #
# This file may be used for bona fide research purposes within the           #
# scientific community so long as proper attribution is given to the journal # 
# article from which it was obtained.                                        #
#                                                                            #
##############################################################################
                                             
data_global
_audit_creation_method     'WinGX routine CIF_UPDATE'
_audit_conform_dict_name     cif_core.dic
_audit_conform_dict_version     2.4
_journal_date_recd_electronic     2010-02-27
_journal_date_accepted     2010-03-04
_journal_name_full     'Acta Crystallographica, Section E'
_journal_year     2010
_journal_volume     66
_journal_issue      4
_journal_page_first     o856
_journal_page_last     o856
_journal_paper_category     QO
_journal_coeditor_code     DN2544
_publ_contact_author_name     'Chojnacki, Jaroslaw'
_publ_contact_author_address
;
Department of Chemistry
Gda\'nsk University of Technology
Narutowicza 11/12,
PL-80233 Gda\'nsk, Poland
;
_publ_contact_author_email     jaroslaw.chojnacki@chem.pg.gda.pl
_publ_contact_author_fax     '48(58)3472694'
_publ_contact_author_phone     '48(58)3472088'
_publ_section_title
;
5,5-Dimethyl-2-methylseleno-1,3,2-dioxaphosphorinan-2-one
;
loop_
    _publ_author_name
    _publ_author_address
    'Cholewinski, Grzegorz'
;
Chemical Faculty,
Gdansk University of Technology,
Narutowicza 11/12,
Gdansk PL-80233,
Poland
;
    'Chojnacki, Jaroslaw'
;
Chemical Faculty,
Gdansk University of Technology,
Narutowicza 11/12,
Gdansk PL-80233,
Poland
;
    'Pikies, Jerzy'
;
Chemical Faculty,
Gdansk University of Technology,
Narutowicza 11/12,
Gdansk PL-80233,
Poland
;
    'Rachon, Janusz'
;
Chemical Faculty,
Gdansk University of Technology,
Narutowicza 11/12,
Gdansk PL-80233,
Poland
;
_publ_section_synopsis     .
data_I
_audit_creation_method     'WinGX routine CIF_UPDATE'
_audit_conform_dict_name     cif_core.dic
_audit_conform_dict_version     2.4
_chemical_name_systematic
;
5,5-Dimethyl-2-methylseleno-1,3,2-dioxaphosphorinan-2-one
;
_chemical_formula_moiety     'C6 H13 O3 P1 Se1'
_chemical_formula_sum     'C6 H13 O3 P Se'
_chemical_formula_iupac     'C6 H13 O3 P1 Se1'
_chemical_formula_weight     243.09
_chemical_melting_point     364.0(10)
_symmetry_cell_setting     monoclinic
_symmetry_space_group_name_H-M     'C c'
_symmetry_space_group_name_Hall     'C -2yc'
loop_
    _symmetry_equiv_pos_as_xyz
    'x, y, z'
    'x, -y, z+1/2'
    'x+1/2, y+1/2, z'
    'x+1/2, -y+1/2, z+1/2'
_cell_length_a     9.2252(4)
_cell_length_b     9.4842(4)
_cell_length_c     11.4160(6)
_cell_angle_alpha     90.00
_cell_angle_beta     101.078(5)
_cell_angle_gamma     90.00
_cell_volume     980.22(8)
_cell_formula_units_Z     4
_cell_measurement_reflns_used     3018
_cell_measurement_theta_min     3.0999
_cell_measurement_theta_max     28.5921
_cell_measurement_temperature     150(2)
_exptl_crystal_description     needless
_exptl_crystal_colour     colourless
_exptl_crystal_size_max     0.594
_exptl_crystal_size_mid     0.409
_exptl_crystal_size_min     0.276
_exptl_crystal_density_diffrn     1.647
_exptl_crystal_density_method     'not measured'
_exptl_crystal_F_000     488
loop_
    _exptl_crystal_face_index_h
    _exptl_crystal_face_index_k
    _exptl_crystal_face_index_l
    _exptl_crystal_face_perp_dist
    -9 -9 0 0.1456
    9 9 0 0.1302
    4 1 14 0.2344
    5 4 -15 0.246
    10 -9 -1 0.202
    -10 9 1 0.2066
_exptl_absorpt_coefficient_mu     3.956
_exptl_absorpt_correction_type     analytical
_exptl_absorpt_process_details
;
[CrysAlis RED (Oxford Diffraction, 2009), using a multifaceted crystal
model based on expressions derived by Clark & Reid (1995)]
;
_exptl_absorpt_correction_T_min     0.179
_exptl_absorpt_correction_T_max     0.372
_exptl_special_details
;
CrysAlis RED (Oxford Diffraction, 2009),
Analytical numeric absorption correction using a multifaceted crystal
model based on expressions derived by Clark & Reid (1995).
;
_diffrn_ambient_temperature     150(2)
_diffrn_radiation_type     MoK\a
_diffrn_radiation_wavelength     0.71073
_diffrn_radiation_source     'Mo Ka radiation'
_diffrn_radiation_monochromator     graphite
_diffrn_measurement_device_type     'Oxford Diffraction KM-4-CCD'
_diffrn_measurement_method     '\w scans, 0.8\% width'
_diffrn_detector_area_resol_mean     8.1883
_diffrn_reflns_number     3146
_diffrn_reflns_av_R_equivalents     0.0446
_diffrn_reflns_theta_min     3.11
_diffrn_reflns_theta_max     27
_diffrn_reflns_theta_full     27
_diffrn_measured_fraction_theta_max     0.991
_diffrn_measured_fraction_theta_full     0.991
_diffrn_reflns_limit_h_min     -11
_diffrn_reflns_limit_h_max     11
_diffrn_reflns_limit_k_min     -11
_diffrn_reflns_limit_k_max     11
_diffrn_reflns_limit_l_min     -5
_diffrn_reflns_limit_l_max     14
_refine_special_details
;
Refinement of <i>F</i>^2^ against ALL reflections. The weighted <i>R</i>-factor
wR and goodness of fit <i>S</i> are based on <i>F</i>^2^, conventional
<i>R</i>-factors <i>R</i> are based on <i>F</i>, with <i>F</i> set to zero for
negative <i>F</i>^2^. The threshold expression of <i>F</i>^2^ >
2\s(<i>F</i>^2^) is used only for calculating <i>R</i>-factors(gt) etc. and is
not relevant to the choice of reflections for refinement. <i>R</i>-factors
based on <i>F</i>^2^ are statistically about twice as large as those based on
<i>F</i>, and <i>R</i>- factors based on ALL data will be even larger.
;
_reflns_number_total     1238
_reflns_number_gt     1214
_reflns_threshold_expression     >2\s(I)
_refine_ls_structure_factor_coef     Fsqd
_refine_ls_matrix_type     full
_refine_ls_R_factor_all     0.0263
_refine_ls_R_factor_gt     0.0259
_refine_ls_wR_factor_gt     0.065
_refine_ls_wR_factor_ref     0.0651
_refine_ls_goodness_of_fit_ref     1.054
_refine_ls_restrained_S_all     1.053
_refine_ls_number_reflns     1238
_refine_ls_number_parameters     103
_refine_ls_number_restraints     2
_refine_ls_hydrogen_treatment     constr
_refine_ls_weighting_scheme     calc
_refine_ls_weighting_details
                 'calc w=1/[\s^2^(Fo^2^)+(0.0472P)^2^] where P=(Fo^2^+2Fc^2^)/3'
_atom_sites_solution_hydrogens     geom
_atom_sites_solution_primary     direct
_atom_sites_solution_secondary     difmap
_refine_ls_shift/su_max     0.005
_refine_ls_shift/su_mean     0
_refine_diff_density_max     0.694
_refine_diff_density_min     -0.326
_refine_ls_extinction_method     none
_refine_ls_abs_structure_details     'Flack (1983), 189 Friedel pairs'
_refine_ls_abs_structure_Flack     -0.009(10)
loop_
    _atom_type_symbol
    _atom_type_description
    _atom_type_scat_dispersion_real
    _atom_type_scat_dispersion_imag
    _atom_type_scat_source
    C C 0.0033 0.0016 'International Tables Vol C Tables 4.2.6.8 and 6.1.1.4'
    H H 0 0 'International Tables Vol C Tables 4.2.6.8 and 6.1.1.4'
    O O 0.0106 0.006 'International Tables Vol C Tables 4.2.6.8 and 6.1.1.4'
    P P 0.1023 0.0942 'International Tables Vol C Tables 4.2.6.8 and 6.1.1.4'
    Se Se -0.0929 2.2259 'International Tables Vol C Tables 4.2.6.8 and 6.1.1.4'
_computing_data_collection
;
CrysAlis CCD (Oxford Diffraction, 2009)
;
_computing_cell_refinement
;
CrysAlis RED (Oxford Diffraction, 2009)
;
_computing_data_reduction
;
CrysAlis RED (Oxford Diffraction, 2009)
;
_computing_structure_solution     'SHELXS97 (Sheldrick, 2008)'
_computing_structure_refinement     'SHELXL97 (Sheldrick, 2008)'
_computing_molecular_graphics
'ORTEP-3 for Windows (Farrugia, 1997) and Mercury (Macrae <i>et al.</i>,  2006)'
_computing_publication_material
;
WinGX (Farrugia, 1999), PLATON (Spek, 2009) and publCIF (Westrip,
2010)
;
loop_
    _atom_site_type_symbol
    _atom_site_label
    _atom_site_fract_x
    _atom_site_fract_y
    _atom_site_fract_z
    _atom_site_U_iso_or_equiv
    _atom_site_adp_type
    _atom_site_calc_flag
    _atom_site_refinement_flags
    _atom_site_occupancy
    _atom_site_disorder_assembly
    _atom_site_disorder_group
    Se Se1 0.50195(3) 0.96219(3) 0.92664(3) 0.03344(13) Uani d . 1 . .
    P P1 0.69226(10) 0.84725(9) 0.88178(8) 0.02227(18) Uani d . 1 . .
    O O1 0.7985(3) 0.9613(2) 0.8432(2) 0.0256(6) Uani d . 1 . .
    O O2 0.7776(3) 0.7862(3) 1.0038(2) 0.0268(5) Uani d . 1 . .
    O O3 0.6521(3) 0.7389(3) 0.7910(3) 0.0352(6) Uani d . 1 . .
    C C1 0.8748(4) 1.0581(4) 0.9339(3) 0.0264(7) Uani d . 1 . .
    H H1A 0.8017 1.1201 0.9614 0.032 Uiso calc R 1 . .
    H H1B 0.9427 1.1185 0.8986 0.032 Uiso calc R 1 . .
    C C2 0.8592(4) 0.8836(4) 1.0927(3) 0.0267(7) Uani d . 1 . .
    H H2A 0.9173 0.8285 1.1592 0.032 Uiso calc R 1 . .
    H H2B 0.7882 0.9426 1.1257 0.032 Uiso calc R 1 . .
    C C3 0.9621(4) 0.9780(4) 1.0400(3) 0.0234(7) Uani d . 1 . .
    C C4 1.0265(5) 1.0859(5) 1.1365(4) 0.0352(8) Uani d . 1 . .
    H H4A 0.9463 1.1423 1.1576 0.053 Uiso calc R 1 . .
    H H4B 1.0957 1.1479 1.1061 0.053 Uiso calc R 1 . .
    H H4C 1.0785 1.0361 1.2075 0.053 Uiso calc R 1 . .
    C C5 1.0866(4) 0.8934(4) 1.0014(4) 0.0317(8) Uani d . 1 . .
    H H5A 1.1587 0.9584 0.9783 0.048 Uiso calc R 1 . .
    H H5B 1.0453 0.8332 0.9334 0.048 Uiso calc R 1 . .
    H H5C 1.1353 0.8345 1.0679 0.048 Uiso calc R 1 . .
    C C6 0.4408(6) 1.0359(5) 0.7641(5) 0.0502(13) Uani d . 1 . .
    H H6A 0.4241 0.9573 0.7075 0.075 Uiso calc R 1 . .
    H H6B 0.5184 1.0973 0.7449 0.075 Uiso calc R 1 . .
    H H6C 0.3493 1.0901 0.7588 0.075 Uiso calc R 1 . .
loop_
    _atom_site_aniso_label
    _atom_site_aniso_U_11
    _atom_site_aniso_U_22
    _atom_site_aniso_U_33
    _atom_site_aniso_U_12
    _atom_site_aniso_U_13
    _atom_site_aniso_U_23
    Se1 0.02636(18) 0.0350(2) 0.0420(2) 0.00387(16) 0.01415(14) -0.0031(2)
    P1 0.0210(4) 0.0227(4) 0.0225(4) 0.0011(3) 0.0029(3) -0.0025(4)
    O1 0.0235(13) 0.0358(15) 0.0182(11) -0.0015(9) 0.0056(10) 0.0014(10)
    O2 0.0287(12) 0.0229(11) 0.0273(12) -0.0058(9) 0.0014(10) 0.0014(11)
    O3 0.0294(13) 0.0375(13) 0.0351(14) 0.0044(12) -0.0027(11) -0.0129(13)
    C1 0.0289(18) 0.0251(15) 0.0266(17) -0.0075(14) 0.0088(15) 0.0013(15)
    C2 0.0282(16) 0.0323(17) 0.0189(14) -0.0088(13) 0.0029(13) 0.0021(14)
    C3 0.0240(17) 0.0262(17) 0.0210(15) -0.0061(13) 0.0065(14) -0.0029(14)
    C4 0.039(2) 0.0370(19) 0.0292(18) -0.0188(17) 0.0060(15) -0.0077(18)
    C5 0.0253(18) 0.039(2) 0.0296(18) 0.0000(14) 0.0021(14) -0.0003(18)
    C6 0.044(3) 0.054(3) 0.050(3) 0.026(2) 0.003(2) 0.005(2)
_geom_special_details
;
All s.u.'s (except the s.u. in the dihedral angle between two l.s. planes) are
estimated using the full covariance matrix. The cell s.u.'s are taken into
account individually in the estimation of s.u.'s in distances, angles and
torsion angles; correlations between s.u.'s in cell parameters are only used
when they are defined by crystal symmetry. An approximate (isotropic)
treatment of cell s.u.'s is used for estimating s.u.'s involving l.s. planes.
;
loop_
    _geom_bond_atom_site_label_1
    _geom_bond_atom_site_label_2
    _geom_bond_site_symmetry_2
    _geom_bond_distance
    _geom_bond_publ_flag
    Se1 C6 . 1.962(6) ?
    Se1 P1 . 2.2094(9) ?
    P1 O3 . 1.456(3) ?
    P1 O2 . 1.574(3) ?
    P1 O1 . 1.579(3) ?
    O1 C1 . 1.460(4) ?
    O2 C2 . 1.468(4) ?
    C1 C3 . 1.523(5) ?
    C1 H1A . 0.99 ?
    C1 H1B . 0.99 ?
    C2 C3 . 1.512(5) ?
    C2 H2A . 0.99 ?
    C2 H2B . 0.99 ?
    C3 C5 . 1.534(5) ?
    C3 C4 . 1.537(5) ?
    C4 H4A . 0.98 ?
    C4 H4B . 0.98 ?
    C4 H4C . 0.98 ?
    C5 H5A . 0.98 ?
    C5 H5B . 0.98 ?
    C5 H5C . 0.98 ?
    C6 H6A . 0.98 ?
    C6 H6B . 0.98 ?
    C6 H6C . 0.98 ?
loop_
    _geom_angle_atom_site_label_1
    _geom_angle_atom_site_label_2
    _geom_angle_atom_site_label_3
    _geom_angle_site_symmetry_1
    _geom_angle_site_symmetry_3
    _geom_angle
    _geom_angle_publ_flag
    C6 Se1 P1 . . 93.09(15) ?
    O3 P1 O2 . . 112.74(15) ?
    O3 P1 O1 . . 111.84(16) ?
    O2 P1 O1 . . 105.49(14) ?
    O3 P1 Se1 . . 114.08(12) ?
    O2 P1 Se1 . . 105.16(11) ?
    O1 P1 Se1 . . 106.89(10) ?
    C1 O1 P1 . . 118.3(2) ?
    C2 O2 P1 . . 119.0(2) ?
    O1 C1 C3 . . 111.1(3) ?
    O1 C1 H1A . . 109.4 ?
    C3 C1 H1A . . 109.4 ?
    O1 C1 H1B . . 109.4 ?
    C3 C1 H1B . . 109.4 ?
    H1A C1 H1B . . 108 ?
    O2 C2 C3 . . 112.1(3) ?
    O2 C2 H2A . . 109.2 ?
    C3 C2 H2A . . 109.2 ?
    O2 C2 H2B . . 109.2 ?
    C3 C2 H2B . . 109.2 ?
    H2A C2 H2B . . 107.9 ?
    C2 C3 C1 . . 109.6(3) ?
    C2 C3 C5 . . 111.5(3) ?
    C1 C3 C5 . . 110.1(3) ?
    C2 C3 C4 . . 107.1(3) ?
    C1 C3 C4 . . 108.2(3) ?
    C5 C3 C4 . . 110.3(3) ?
    C3 C4 H4A . . 109.5 ?
    C3 C4 H4B . . 109.5 ?
    H4A C4 H4B . . 109.5 ?
    C3 C4 H4C . . 109.5 ?
    H4A C4 H4C . . 109.5 ?
    H4B C4 H4C . . 109.5 ?
    C3 C5 H5A . . 109.5 ?
    C3 C5 H5B . . 109.5 ?
    H5A C5 H5B . . 109.5 ?
    C3 C5 H5C . . 109.5 ?
    H5A C5 H5C . . 109.5 ?
    H5B C5 H5C . . 109.5 ?
    Se1 C6 H6A . . 109.5 ?
    Se1 C6 H6B . . 109.5 ?
    H6A C6 H6B . . 109.5 ?
    Se1 C6 H6C . . 109.5 ?
    H6A C6 H6C . . 109.5 ?
    H6B C6 H6C . . 109.5 ?
loop_
    _geom_torsion_atom_site_label_1
    _geom_torsion_atom_site_label_2
    _geom_torsion_atom_site_label_3
    _geom_torsion_atom_site_label_4
    _geom_torsion_site_symmetry_1
    _geom_torsion_site_symmetry_2
    _geom_torsion_site_symmetry_3
    _geom_torsion_site_symmetry_4
    _geom_torsion
    _geom_torsion_publ_flag
    C6 Se1 P1 O3 . . . . -61.8(2) ?
    C6 Se1 P1 O2 . . . . 174.2(2) ?
    C6 Se1 P1 O1 . . . . 62.4(2) ?
    O3 P1 O1 C1 . . . . -166.5(2) ?
    O2 P1 O1 C1 . . . . -43.6(3) ?
    Se1 P1 O1 C1 . . . . 68.0(3) ?
    O3 P1 O2 C2 . . . . 163.9(3) ?
    O1 P1 O2 C2 . . . . 41.6(3) ?
    Se1 P1 O2 C2 . . . . -71.2(3) ?
    P1 O1 C1 C3 . . . . 54.9(4) ?
    P1 O2 C2 C3 . . . . -51.4(4) ?
    O2 C2 C3 C1 . . . . 56.3(4) ?
    O2 C2 C3 C5 . . . . -65.9(4) ?
    O2 C2 C3 C4 . . . . 173.4(3) ?
    O1 C1 C3 C2 . . . . -58.0(4) ?
    O1 C1 C3 C5 . . . . 65.0(4) ?
    O1 C1 C3 C4 . . . . -174.5(3) ?
