# Supplementary material for: 5,5-Dimethyl-2-methyl­seleno-1,3,2-dioxaphospho­rinan-2-one
Source: Acta Crystallogr Sect E Struct Rep Online. 2010 Mar 17;66(Pt 4):o856. doi: 10.1107/S1600536810008330 (PMC2984009; doi:10.1107/S1600536810008330)
Supplement: Supplementary file 2 [file e-66-0o856-Isup2.hkl]

#
# h,k,l, Fc-squared, Fo-squared, sigma(Fo-squared) and status flag
#
data_I
_shelx_title ' chole1k in Cc'
_shelx_refln_list_code          4
_shelx_F_calc_maximum      184.82
_exptl_crystal_F_000       488.00
_reflns_d_resolution_high  0.7836
 
loop_
 _symmetry_equiv_pos_as_xyz
 'x, y, z'
 'x, -y, z+1/2'
 'x+1/2, y+1/2, z'
 'x+1/2, -y+1/2, z+1/2'
 
_cell_length_a     9.2252
_cell_length_b     9.4842
_cell_length_c    11.4160
_cell_angle_alpha  90.000
_cell_angle_beta  101.078
_cell_angle_gamma  90.000
 
_shelx_F_squared_multiplier     1.000
 
loop_
 _refln_index_h
 _refln_index_k
 _refln_index_l
 _refln_F_squared_calc
 _refln_F_squared_meas
 _refln_F_squared_sigma
 _refln_observed_status
  -1   5  -5     1122.28      892.20      6.01 o
   6   2  -4     6787.23     6728.64     19.77 o
   5   3  -4     2134.09     2155.72     15.41 o
   6   4  -4     1464.97     1632.74     17.78 o
   3   5  -4      564.42      611.13     16.10 o
   5   5  -4     1118.34     1164.71     17.38 o
   4   6  -4      388.13      402.43     15.92 o
   5   7  -4      563.00      592.96     20.30 o
   4   8  -4       11.20        2.90     19.72 o
   6   8  -4      354.20      332.05     15.52 o
   8   8  -4      112.32      121.91     17.23 o
   5   9  -4      488.36      654.30     26.10 o
   5   1  -3     3497.05     3249.50     14.97 o
  -2   2  -3     7127.11     8327.54     21.28 o
   0   2  -3     4550.37     4854.90     14.56 o
   4   2  -3     7831.72     7922.93     21.92 o
  -1   3  -3    15286.15    16051.75     21.21 o
   5   3  -3     1370.92     1277.03     12.96 o
   0   4  -3     2061.31     1919.20      7.68 o
   6   4  -3     4085.36     4336.35     26.22 o
   3   5  -3     7675.23     7485.51     35.72 o
   5   5  -3     1508.46     1539.05     19.56 o
   4   6  -3     1183.69     1314.57     21.31 o
   6   6  -3     2241.05     2542.13     26.78 o
  10   6  -3      342.34      353.69     23.16 o
   1   7  -3     3478.29     3356.22     13.78 o
   3   7  -3     3688.97     3773.60     87.71 o
   5   7  -3     2866.51     3190.67     33.01 o
   7   7  -3      954.32      907.37     21.45 o
   9   7  -3     1111.53     1133.38     27.40 o
   4   8  -3     1336.21     1503.00     52.52 o
   6   8  -3     1387.85     1473.80    122.58 o
   8   8  -3      105.93       91.81     16.61 o
   3   9  -3     1784.22     1899.90     33.48 o
   5   9  -3     1467.85     1636.47     29.84 o
   4  10  -3      141.79      134.40     14.71 o
   6  10  -3       87.56       56.39     17.11 o
   3  11  -3      359.41      425.50     31.27 o
  -6   0  -2     4994.90     5197.53     49.78 o
  -4   0  -2     2403.10     2336.11     20.13 o
  -9   1  -2      236.93      227.36     18.66 o
  -7   1  -2     3218.03     3251.83     62.21 o
  -5   1  -2     6402.70     6701.78     42.04 o
  -1   1  -2    13950.63    15022.14    318.46 o
   1   1  -2    23989.40    25575.51     97.22 o
   3   1  -2    17339.20    18654.30    363.24 o
   5   1  -2    11265.23    11557.65     27.44 o
  -8   2  -2     2591.57     2573.87     30.36 o
  -6   2  -2     1879.55     2034.05     27.95 o
  -4   2  -2     7393.25     7875.24     33.40 o
   0   2  -2     7536.44     8501.20    153.68 o
  -7   3  -2     1476.99     1285.08     19.31 o
  -1   3  -2     3188.18     3156.34     10.35 o
   1   3  -2     2539.85     2594.59     17.60 o
   0   4  -2     2282.41     1945.00      6.96 o
   4   4  -2     1029.71      946.31     12.87 o
   1   5  -2     1298.36     1286.68     11.47 o
   5   5  -2     1062.72     1030.18     15.47 o
   0   6  -2     1037.00      996.48     48.50 o
   2   6  -2      153.59      155.73     12.35 o
   4   6  -2      246.75      239.54     12.71 o
   6   6  -2      318.05      377.83     15.65 o
   8   6  -2       37.06       27.92     16.56 o
  10   6  -2      255.43      255.23     22.68 o
  -1   7  -2      477.34      483.13      5.88 o
   1   7  -2      519.37      499.69     13.43 o
   3   7  -2      602.79      618.46     10.73 o
   5   7  -2      156.61      159.13     12.94 o
   7   7  -2      382.69      350.89     17.61 o
   9   7  -2      276.87      288.78     21.00 o
   2   8  -2      513.77      530.48     15.77 o
   4   8  -2        4.51       12.89      9.10 o
   6   8  -2      228.85      280.16     12.96 o
   8   8  -2      531.82      564.02     23.06 o
   1   9  -2      193.84      204.18     23.72 o
   3   9  -2      436.65      399.17     39.87 o
   5   9  -2     1010.05     1086.10    133.07 o
   7   9  -2       58.80       46.91     16.34 o
   2  10  -2       72.35       71.95     23.89 o
   4  10  -2      599.22      550.16     39.06 o
   6  10  -2     1001.25     1048.81    140.10 o
   3  11  -2      442.06      487.72     28.74 o
 -11   1  -1      198.00      176.91     13.94 o
  -9   1  -1      102.20       87.26      9.43 o
  -7   1  -1      951.13      900.27     23.65 o
  -5   1  -1      556.62      528.98     10.78 o
  -3   1  -1       11.35       16.44      2.93 o
  -1   1  -1     5707.75     6325.42     34.48 o
   1   1  -1     9840.28    10561.94     48.45 o
   3   1  -1     6888.78     8528.07     26.33 o
   5   1  -1     2529.88     2778.61     16.56 o
 -10   2  -1     1376.80     1220.48     31.31 o
  -8   2  -1       38.99       29.81      9.58 o
  -6   2  -1     2064.71     1942.06     12.33 o
  -4   2  -1     2598.87     2759.58     68.11 o
  -2   2  -1     1793.86     1825.38     74.22 o
   0   2  -1    15373.60    17190.96     73.23 o
   2   2  -1     1914.48     1753.10      8.45 o
   4   2  -1     2937.54     2651.50     10.46 o
  -9   3  -1      371.81      347.64     15.93 o
  -7   3  -1      772.05      727.67     11.63 o
  -5   3  -1     4413.91     4457.60    124.98 o
  -3   3  -1     2064.51     2179.53     11.91 o
  -1   3  -1     2522.90     2617.02     19.40 o
   1   3  -1     3996.55     4556.10     15.84 o
   5   3  -1     1886.33     1814.80     11.97 o
  -8   4  -1     2357.64     2318.90     36.49 o
  -6   4  -1     2089.13     1980.94     71.15 o
  -4   4  -1     5507.15     5422.57     36.49 o
  -2   4  -1     7350.24     7519.11     62.63 o
   0   4  -1     2250.37     2249.69     45.59 o
   2   4  -1     7273.15     7984.19     38.37 o
  10   4  -1      468.59      497.83     25.59 o
  -7   5  -1     3821.45     3432.80     36.56 o
  -5   5  -1      282.47      250.25      7.08 o
  -1   5  -1     4710.32     4846.05     69.60 o
   1   5  -1     3600.86     3685.79     26.74 o
   3   5  -1     6486.23     6679.10     42.89 o
   7   5  -1     5348.68     5315.49     40.50 o
   9   5  -1     1093.88     1154.12     28.23 o
   0   6  -1     3862.87     3997.42     31.34 o
   2   6  -1     4115.17     4264.86     54.56 o
   4   6  -1     4188.05     4322.15     52.07 o
   6   6  -1     1479.21     1376.80     21.92 o
   8   6  -1     1800.66     1901.59     29.63 o
  10   6  -1      574.96      624.14     26.72 o
  -1   7  -1     3651.34     4172.88    183.11 o
   1   7  -1     2825.82     2748.75     29.43 o
   3   7  -1     2573.24     2637.48     52.40 o
   5   7  -1     2141.60     2406.56    142.44 o
   7   7  -1     1212.59     1216.33     24.75 o
   9   7  -1      844.75      903.73     20.31 o
   0   8  -1     4445.83     4675.51     68.58 o
   2   8  -1      701.77      703.32     11.07 o
   4   8  -1     1816.23     1887.43     40.61 o
   6   8  -1     2578.33     2823.49    125.78 o
   8   8  -1      100.44       91.02     13.60 o
   1   9  -1     1341.23     1404.63     74.14 o
   3   9  -1      417.16      395.07     41.90 o
   5   9  -1     1129.96     1100.34     82.41 o
   7   9  -1      618.40      589.34     38.68 o
   0  10  -1      924.98     1011.91     57.09 o
   2  10  -1      429.68      441.59     17.48 o
   4  10  -1      556.39      550.15     57.57 o
   6  10  -1      193.11      199.02     21.58 o
   1  11  -1       43.12       45.57     16.57 o
   3  11  -1      651.69      704.98     20.09 o
 -10   0   0     2341.88     2383.16     71.93 o
  -8   0   0      817.61      762.66     13.96 o
  -6   0   0     8160.11     8213.13     46.09 o
  -4   0   0     8363.59     8063.76    162.38 o
  -2   0   0     7829.81     8443.68     24.57 o
   2   0   0     7642.55     8553.59     23.18 o
   6   0   0     7979.02     8252.39     25.46 o
 -11   1   0     1465.50     1444.85     92.51 o
  -9   1   0     1148.59     1100.49     32.19 o
  -7   1   0     2875.42     2792.93     33.07 o
  -5   1   0     7304.29     6780.55     94.71 o
  -3   1   0    14324.51    14258.79    317.59 o
  -1   1   0     7352.87     8518.66    909.42 o
   1   1   0     9782.64    11195.46     22.41 o
   3   1   0    13035.54    14430.18    471.22 o
  11   1   0     1627.15     1685.54     23.54 o
 -10   2   0      815.85      806.90     17.97 o
  -8   2   0     1829.12     1832.53     28.26 o
  -6   2   0     2620.14     2503.89     45.17 o
  -4   2   0     7148.04     7445.26    163.71 o
  -2   2   0    27089.30    30471.53    531.50 o
   0   2   0    18375.96    20825.93    195.80 o
   6   2   0     2506.92     2342.65     11.09 o
  10   2   0      864.39      891.07     28.68 o
 -11   3   0      109.35      104.80     14.85 o
  -9   3   0     1262.10     1184.67     58.99 o
  -7   3   0     2888.89     2721.55     39.44 o
  -5   3   0      285.20      261.37     11.68 o
  -3   3   0     9546.56    10036.35    347.83 o
  -1   3   0     7627.17     7999.04    173.52 o
   1   3   0     6870.05     8074.87    324.07 o
  11   3   0      107.52      107.62     16.07 o
 -10   4   0       47.35       53.53     14.76 o
  -8   4   0     1323.69     1257.41     59.19 o
  -6   4   0     2206.26     2048.00     54.47 o
  -4   4   0     2440.98     2511.60     82.42 o
  -2   4   0     2848.68     2797.50     96.71 o
   0   4   0     2317.86     2603.68     22.73 o
   2   4   0     2533.43     2785.08     73.38 o
   4   4   0     2479.12     2787.58     21.68 o
  10   4   0       95.66       82.68     15.67 o
  -9   5   0       93.94       91.75     14.33 o
  -7   5   0      570.74      517.77     21.38 o
  -5   5   0      617.89      550.84     28.31 o
  -3   5   0     1043.01     1000.39      6.46 o
  -1   5   0     1746.11     1681.98      8.07 o
   1   5   0     1883.87     1929.29     10.62 o
   3   5   0      947.10     1006.33     15.42 o
   5   5   0      842.25      846.16     14.52 o
   7   5   0      589.12      536.02     19.71 o
   9   5   0       71.70       55.59     14.55 o
  -8   6   0      183.91      218.57     23.32 o
  -6   6   0      191.08      196.10     22.86 o
  -4   6   0     1095.69     1037.50     21.67 o
  -2   6   0       55.56       50.98     14.46 o
   0   6   0      156.89      139.11      5.68 o
   2   6   0       82.34       80.79      3.78 o
   4   6   0      994.91     1025.01     19.23 o
   6   6   0      210.96      212.05     16.70 o
   8   6   0      197.36      200.49     14.94 o
  10   6   0      163.25      175.13     23.19 o
  -7   7   0      727.98      636.02     23.54 o
  -5   7   0      318.10      291.87     18.77 o
  -3   7   0     1153.83     1054.18     23.96 o
  -1   7   0      257.68      241.18      9.71 o
   1   7   0      223.80      226.19      5.43 o
   3   7   0     1153.54     1084.84     46.46 o
   5   7   0      303.28      305.78     19.88 o
   7   7   0      703.36      741.30     62.61 o
   9   7   0       15.43       14.40     14.14 o
  -4   8   0      384.66      392.30     22.46 o
  -2   8   0      385.36      342.01     20.80 o
   0   8   0       88.42       79.13      6.09 o
   2   8   0      321.08      289.24     14.14 o
   4   8   0      440.82      457.43     17.02 o
   6   8   0       51.18       52.27      9.16 o
   8   8   0      134.77      126.29     14.08 o
  -3   9   0       64.67       51.51     19.69 o
  -1   9   0     1123.65     1214.99     29.47 o
   1   9   0     1235.13     1284.96     39.48 o
   3   9   0       63.45       63.70      9.06 o
   5   9   0      889.76      884.72     39.57 o
   7   9   0       72.69       81.12     10.23 o
  -2  10   0       99.32      102.33     22.49 o
   0  10   0     1544.62     1613.44    144.68 o
   2  10   0      180.21      199.07     15.84 o
   4  10   0      511.79      496.07     43.97 o
   6  10   0      769.12      778.81     85.72 o
  -1  11   0      583.08      572.82     28.85 o
   1  11   0      707.14      731.45     58.45 o
   3  11   0      595.93      630.10     47.21 o
 -11   1   1      307.05      269.41     30.26 o
  -9   1   1      202.26      178.37      8.85 o
  -7   1   1      595.57      476.22     14.26 o
  -5   1   1     2574.11     2506.94     44.78 o
  -3   1   1     7490.47     8123.50    134.74 o
  -1   1   1     9088.90     9731.57     25.06 o
   1   1   1     6189.53     6451.06     28.12 o
   9   1   1       66.59       57.82      9.56 o
  11   1   1      223.09      236.38     15.60 o
 -10   2   1      775.71      743.46     16.60 o
  -8   2   1      269.39      219.23     20.94 o
  -6   2   1     1203.67     1168.94     50.57 o
  -4   2   1     2799.28     2527.23     74.83 o
  -2   2   1     1378.38     1324.32      9.05 o
   0   2   1    15594.70    17233.27    115.31 o
   2   2   1     2289.20     2244.79     58.86 o
   4   2   1     2283.54     2508.56     12.68 o
   6   2   1     2071.77     1981.78     10.99 o
   8   2   1       45.31       31.75      8.83 o
  10   2   1     1242.79     1240.90     29.91 o
 -11   3   1      248.03      241.90     12.26 o
  -9   3   1     2218.88     2151.53     72.49 o
  -7   3   1     1658.40     1560.23     56.76 o
  -5   3   1     2028.11     1785.36     48.32 o
  -3   3   1     6245.29     6674.09    314.93 o
  -1   3   1     4812.70     4964.05     39.39 o
   1   3   1     2647.94     2531.43     13.62 o
   3   3   1     1843.89     1849.70     20.94 o
   5   3   1     4731.54     4632.35     29.97 o
   7   3   1      993.88      926.12     30.03 o
   9   3   1      315.36      330.88     16.00 o
  11   3   1      274.92      282.33     23.41 o
 -10   4   1      361.36      375.02     17.80 o
  -8   4   1      749.07      752.71     30.80 o
  -6   4   1     2918.74     2866.88     20.72 o
  -4   4   1     2066.36     2046.19     63.58 o
  -2   4   1     7436.96     7552.44    141.66 o
   0   4   1     2097.87     2186.34      7.10 o
   2   4   1     7563.08     7590.83     96.46 o
   4   4   1     5803.79     5513.22    132.32 o
   6   4   1     1723.81     1741.21     34.06 o
   8   4   1     2242.60     2405.79     35.77 o
  10   4   1      491.60      520.47     19.39 o
  -9   5   1      936.77      918.53     66.78 o
  -7   5   1     5254.53     5224.73    314.50 o
  -5   5   1      695.93      628.12     14.66 o
  -3   5   1     6351.17     6793.59     25.62 o
  -1   5   1     3941.40     3866.83    103.12 o
   1   5   1     4747.21     4693.83     52.98 o
   3   5   1     7794.54     7412.38    190.37 o
   5   5   1      735.00      723.43     15.97 o
   7   5   1     3606.49     3944.19    206.98 o
   9   5   1     1261.18     1312.37     36.82 o
 -10   6   1      535.12      590.50     19.73 o
  -8   6   1     1600.57     1580.73     97.61 o
  -6   6   1     1980.20     1860.66     70.55 o
  -4   6   1     3955.36     4009.17     29.35 o
  -2   6   1     4548.61     4345.41     90.67 o
   0   6   1     4073.92     4047.25     35.14 o
   2   6   1     2682.34     2546.65     71.47 o
   4   6   1     9319.89     9892.11    162.52 o
   6   6   1     2240.20     2146.36    123.06 o
   8   6   1     1134.07     1238.66     34.84 o
  -9   7   1      974.02      991.00     20.24 o
  -7   7   1     1049.78      965.30     61.13 o
  -5   7   1     1780.61     1749.39     17.46 o
  -3   7   1     2386.56     2083.66     28.29 o
  -1   7   1     2667.46     2789.57     87.78 o
   1   7   1     4035.09     4070.35    135.05 o
   3   7   1     1650.27     1583.49     22.92 o
   5   7   1     1513.53     1565.87     46.40 o
   7   7   1     1324.34     1299.96     19.00 o
   9   7   1      571.21      566.30     23.91 o
  -8   8   1      145.31      140.54     23.12 o
  -4   8   1     2260.85     1950.38     27.65 o
  -2   8   1      773.78      750.21     22.61 o
   0   8   1     4270.28     5006.59     43.25 o
   2   8   1     2698.94     2684.20     51.37 o
   4   8   1     1939.59     1829.06     24.21 o
   6   8   1     2304.72     2115.07    102.78 o
   8   8   1      122.37      111.86     13.09 o
  -5   9   1     1132.22     1133.52     29.84 o
  -3   9   1      421.13      352.88     24.10 o
  -1   9   1      980.89      966.66     19.53 o
   1   9   1     1933.57     2107.13     18.74 o
   3   9   1      199.21      205.13     10.51 o
   5   9   1      995.92     1030.86     64.32 o
   7   9   1      474.07      424.07     16.48 o
  -4  10   1      474.13      421.10     25.53 o
  -2  10   1      554.98      586.77     19.69 o
   0  10   1     1050.91     1005.81     53.88 o
   2  10   1      433.79      439.17     11.78 o
   4  10   1      594.22      591.51     35.73 o
   6  10   1      146.23      149.61     23.79 o
  -3  11   1      619.99      581.58     28.97 o
  -1  11   1       56.89       62.03     17.10 o
   1  11   1       68.26       59.32     16.28 o
   3  11   1      731.45      800.46     78.71 o
 -10   0   2     2723.31     2650.29    110.82 o
  -8   0   2     1277.60     1190.62     43.42 o
  -6   0   2     6993.37     6980.09     39.88 o
  -4   0   2    19392.56    19168.34   1066.11 o
  -2   0   2     1164.01     1300.68     12.85 o
   0   0   2    34158.76    36515.32    155.21 o
   2   0   2     8147.16     8546.35     16.49 o
   4   0   2     2449.01     2297.02     20.21 o
   6   0   2     4661.21     4575.98     36.84 o
   8   0   2     1942.19     1823.60     60.75 o
  10   0   2     2688.60     2799.38    167.13 o
 -11   1   2      883.15      835.85     19.45 o
  -9   1   2     3507.80     3215.18     48.13 o
  -7   1   2     3743.77     3729.45     39.32 o
  -5   1   2    11361.38    11535.67     87.84 o
  -3   1   2    17046.55    18553.54    225.33 o
  -1   1   2    20201.34    21526.14    192.30 o
   1   1   2    13361.72    14714.34    529.29 o
   3   1   2     4775.07     4864.67     76.71 o
   5   1   2     6584.87     6721.82     37.87 o
   7   1   2     3524.14     3365.45     21.16 o
   9   1   2      273.76      275.26     11.41 o
  11   1   2     1276.29     1367.71     69.83 o
 -10   2   2      902.45      861.23     30.77 o
  -8   2   2     2200.64     2140.65     56.27 o
  -6   2   2     6284.92     6500.03     23.05 o
  -4   2   2     1363.94     1120.27     55.12 o
  -2   2   2    22124.80    25260.64   2159.70 o
   0   2   2     7637.45     8437.15     76.75 o
   2   2   2     2616.00     2520.91      7.12 o
   4   2   2     7038.40     7399.47    187.01 o
   6   2   2     2161.28     2082.89     22.34 o
   8   2   2     2581.83     2509.58     41.40 o
  10   2   2      607.67      614.12     33.65 o
 -11   3   2      404.52      407.15     25.02 o
  -9   3   2      742.06      678.82     76.28 o
  -7   3   2     4055.06     3920.58    209.87 o
  -5   3   2     2373.34     2081.37    101.23 o
  -3   3   2    20310.39    23318.28    673.62 o
  -1   3   2     3014.08     3420.40   1466.51 o
   1   3   2     2827.44     2841.27    113.58 o
   3   3   2     5093.23     4717.36     13.61 o
   5   3   2     1588.10     1563.45     44.68 o
   7   3   2     1128.21     1141.49     78.25 o
   9   3   2     1740.04     1819.34     69.79 o
 -10   4   2       54.66       44.21     13.94 o
  -8   4   2     1595.31     1546.84     77.61 o
  -6   4   2     1484.69     1444.64     34.18 o
  -4   4   2     1039.32      952.19     99.73 o
  -2   4   2     3637.65     3586.46     96.34 o
   0   4   2     1943.12     1977.72     32.48 o
   2   4   2     4347.14     4223.49     45.01 o
   4   4   2     6296.66     6415.08     22.47 o
   6   4   2      489.08      484.33      8.70 o
   8   4   2     1610.24     1618.78     96.59 o
  10   4   2      279.59      269.20     17.27 o
  -9   5   2      138.26      133.91     15.19 o
  -7   5   2      389.86      404.22     34.72 o
  -5   5   2     1004.36     1006.96     34.81 o
  -3   5   2     1037.39     1012.95     45.44 o
  -1   5   2     1224.33     1171.89     22.19 o
   1   5   2      727.81      635.60     13.40 o
   3   5   2      284.59      266.01     15.95 o
   5   5   2       18.16       19.77      7.15 o
   7   5   2      311.11      301.01     14.20 o
   9   5   2       56.09       65.08     14.51 o
 -10   6   2      244.39      271.67     35.19 o
  -8   6   2       35.55       44.46     13.91 o
  -6   6   2      286.20      285.35     10.16 o
  -4   6   2      290.03      293.55      8.70 o
  -2   6   2      119.30      122.17      9.16 o
   0   6   2     1018.09      963.26     24.09 o
   2   6   2      808.15      751.33     12.81 o
   4   6   2      673.21      596.76      9.96 o
   6   6   2     1286.15     1262.57     64.96 o
   8   6   2      189.54      201.64     23.65 o
  -9   7   2      263.93      270.57     16.21 o
  -7   7   2      392.52      407.27     31.08 o
  -5   7   2      182.49      195.24     26.58 o
  -3   7   2      549.80      530.37      8.24 o
  -1   7   2      533.37      467.86      9.03 o
   1   7   2      468.92      484.80     19.57 o
   3   7   2     1757.43     1746.13     42.52 o
   5   7   2       71.94       66.34      8.44 o
   7   7   2      156.64      157.73     13.72 o
  -8   8   2      509.01      505.62     16.75 o
  -6   8   2      225.09      222.95     16.98 o
  -4   8   2        4.31        0.65     11.39 o
  -2   8   2      534.28      528.84     14.80 o
   0   8   2      310.19      289.20     16.68 o
   2   8   2      191.71      172.08      7.25 o
   4   8   2      130.45      119.26      8.53 o
   6   8   2       87.92       73.57     12.11 o
   8   8   2       45.78       33.60     18.12 o
  -7   9   2       19.21       36.90     22.01 o
  -5   9   2     1040.90     1046.76     19.53 o
  -3   9   2      416.28      447.21     18.02 o
  -1   9   2       90.94       73.43     14.12 o
   1   9   2     1739.23     1715.41     73.30 o
   3   9   2       56.18       55.23      7.35 o
   5   9   2      431.80      409.49     12.88 o
   7   9   2       50.00       52.27     12.75 o
  -6  10   2      846.25      782.31     28.09 o
  -4  10   2      684.59      695.43     27.60 o
  -2  10   2      139.31      127.94     16.10 o
   0  10   2     1693.10     1834.02     24.87 o
   2  10   2      496.29      523.90     12.68 o
   4  10   2      242.63      243.97     26.17 o
   6  10   2      611.66      601.03     47.11 o
  -3  11   2      471.01      487.22     27.88 o
  -1  11   2      348.71      347.14     34.84 o
   1  11   2      488.32      572.01     29.32 o
   3  11   2      129.63      146.25     16.61 o
 -11   1   3      129.35      103.72     11.84 o
  -9   1   3      853.09      780.38     11.97 o
  -7   1   3      125.16      140.76     10.33 o
  -5   1   3     3261.34     3220.58     46.71 o
  -3   1   3     4231.40     4402.23     85.21 o
  -1   1   3      648.82      644.67      4.39 o
   1   1   3     5281.42     5580.32     37.37 o
   3   1   3      394.30      395.55     16.34 o
   5   1   3      194.84      180.60      5.64 o
   7   1   3      631.29      657.42     25.97 o
   9   1   3      245.42      244.03      9.69 o
 -10   2   3      979.75      883.88     57.84 o
  -8   2   3      287.09      286.69     10.53 o
  -6   2   3     1028.64      924.83     30.01 o
  -4   2   3     8081.55     8298.04    276.85 o
  -2   2   3     2185.94     2345.63     65.59 o
   0   2   3     4628.92     4998.32    130.03 o
   2   2   3     8173.04     8401.67    120.99 o
   4   2   3      974.74      954.53     16.36 o
   6   2   3     1981.32     1968.74     23.23 o
   8   2   3      361.69      344.91     15.41 o
  10   2   3      385.27      438.49     23.40 o
 -11   3   3       57.34       57.34     11.81 o
  -9   3   3     1492.42     1476.34    106.31 o
  -7   3   3     1910.19     1770.72     35.08 o
  -5   3   3     1761.42     1498.51    156.28 o
  -3   3   3     1270.17     1220.63     79.34 o
  -1   3   3     2847.92     2849.24    375.65 o
   1   3   3    14847.78    16433.31    251.40 o
   3   3   3     1215.49     1227.07     16.39 o
   5   3   3     2661.13     2607.65     57.52 o
   7   3   3     1278.85     1293.99     42.94 o
   9   3   3       40.92       53.00     14.24 o
 -10   4   3      481.42      441.41     32.22 o
  -8   4   3      805.77      866.45     44.88 o
  -6   4   3     4425.60     4558.00    200.49 o
  -4   4   3     1901.79     1830.51     78.60 o
  -2   4   3    13304.16    13800.04    582.24 o
   0   4   3     2081.03     1959.80     24.70 o
   2   4   3     4186.39     4225.62     63.83 o
   4   4   3     6838.44     6525.64     72.40 o
   6   4   3      112.79      120.95      8.10 o
   8   4   3     1458.12     1530.11     34.29 o
  10   4   3      352.68      390.98     25.43 o
  -9   5   3      749.13      745.67     20.11 o
  -7   5   3     2918.65     2903.16     84.22 o
  -5   5   3     1759.65     1681.20    138.06 o
  -3   5   3     7240.88     7320.91    237.46 o
  -1   5   3     7219.78     6597.82    265.43 o
   1   5   3     3364.32     3510.35    100.03 o
   3   5   3     8282.17     8420.89    150.05 o
   5   5   3     1421.49     1401.58     12.76 o
   7   5   3     1125.05     1133.90     53.93 o
   9   5   3     1212.31     1238.24     21.24 o
 -10   6   3      222.01      276.60     29.24 o
  -8   6   3     1549.26     1616.09     26.04 o
  -6   6   3     2478.21     2500.34     79.35 o
  -4   6   3     1213.33     1253.30     38.05 o
  -2   6   3     5193.97     5091.31     59.79 o
   0   6   3     3824.92     3759.05     51.80 o
   2   6   3     2798.83     2702.85     49.24 o
   4   6   3     3916.05     3938.43    115.11 o
   6   6   3      955.96      976.75     17.21 o
   8   6   3      734.24      735.39     18.01 o
  -9   7   3     1180.11     1361.98     96.32 o
  -7   7   3      831.91      791.42     21.09 o
  -5   7   3     3076.81     3047.45    134.75 o
  -3   7   3     3703.13     3579.86     88.94 o
  -1   7   3     3351.60     3410.21     24.56 o
   1   7   3     5816.16     5572.55    108.87 o
   3   7   3      805.43      804.15     11.03 o
   5   7   3     1415.68     1448.81     41.04 o
   7   7   3      842.73      827.67     17.79 o
  -8   8   3      269.17      293.71     20.89 o
  -6   8   3     1187.25     1273.71     74.77 o
  -4   8   3     1459.92     1568.32     58.00 o
  -2   8   3      801.33      759.76     17.51 o
   0   8   3     3270.79     3340.90    111.89 o
   2   8   3     2311.23     2380.54     71.64 o
   4   8   3     1090.74     1044.82     29.33 o
   6   8   3     1130.79     1088.93     61.51 o
  -7   9   3      190.54      194.50     15.54 o
  -5   9   3     1459.03     1435.05     63.96 o
  -3   9   3     1957.60     1942.48     89.18 o
  -1   9   3      551.24      568.85     18.53 o
   1   9   3     2725.13     2762.95     80.38 o
   3   9   3      202.71      187.77      9.66 o
   5   9   3      475.63      446.36     34.54 o
  -6  10   3       97.20       91.44     15.45 o
  -4  10   3      131.05      126.84     19.07 o
  -2  10   3      394.35      428.18     18.65 o
   0  10   3      398.00      406.11     17.42 o
   2  10   3      261.89      275.41     17.05 o
   4  10   3      316.70      301.59     16.97 o
  -3  11   3      296.65      274.73     27.41 o
  -1  11   3      575.35      615.96     21.54 o
   1  11   3       30.47       31.72     16.29 o
   3  11   3      416.97      423.14     89.25 o
 -10   0   4     2681.47     2808.38     57.83 o
  -8   0   4     3417.99     3375.39     35.13 o
  -6   0   4     6279.70     5725.60    222.10 o
  -4   0   4    10812.84    11445.81     27.70 o
  -2   0   4    10910.97    11128.64     90.31 o
   0   0   4     5835.16     5742.35     22.84 o
   2   0   4    10478.71    10426.40     92.71 o
   4   0   4     3144.64     2949.48     71.87 o
   6   0   4     6386.83     6495.71     91.01 o
   8   0   4     1325.29     1367.27     23.86 o
  10   0   4     1073.09     1195.09     31.83 o
 -11   1   4      964.60      857.92     47.54 o
  -9   1   4     3817.81     3999.66     67.01 o
  -7   1   4     2063.02     2104.24     58.46 o
  -5   1   4    10793.41    12678.00   1791.38 o
  -3   1   4     6394.32     6366.61    131.39 o
  -1   1   4     2453.51     2538.52     84.27 o
   1   1   4    19317.32    21158.87    231.36 o
   3   1   4     4286.06     4235.09    116.09 o
   5   1   4     4257.13     4336.13    115.79 o
   7   1   4     1818.83     1794.47     46.88 o
   9   1   4       97.22       99.40     11.54 o
 -10   2   4      872.19      782.94     47.01 o
  -8   2   4     2348.58     2353.74     31.10 o
  -6   2   4     6593.66     6795.38     23.68 o
  -4   2   4      578.55      566.08     24.93 o
  -2   2   4     6980.77     7144.10    324.07 o
   0   2   4     7662.94     8071.88    162.22 o
   2   2   4     5060.07     5442.95     22.47 o
   4   2   4     5053.32     4810.09     85.79 o
   6   2   4     1215.03     1191.95     14.16 o
   8   2   4     2913.74     2970.95     41.37 o
  10   2   4      251.46      253.97     17.12 o
 -11   3   4      731.65      692.03     60.71 o
  -9   3   4      523.20      487.26     19.29 o
  -7   3   4     3341.46     3423.05     79.81 o
  -5   3   4     2798.94     2904.89     63.21 o
  -3   3   4     9731.15    10209.48    395.36 o
  -1   3   4     6242.42     6059.84    297.44 o
   1   3   4     2282.09     2430.65     90.94 o
   3   3   4     5229.04     4856.83    152.64 o
   5   3   4     3612.95     3511.38     26.65 o
   7   3   4     1160.14     1124.31     13.83 o
   9   3   4      834.15      844.91     19.22 o
 -10   4   4      221.07      206.64     35.24 o
  -8   4   4     1397.98     1359.19     49.84 o
  -6   4   4     1513.49     1524.51     32.74 o
  -4   4   4      327.19      345.47     17.03 o
  -2   4   4     3068.61     3130.70     80.78 o
   0   4   4     1877.58     1845.19     14.25 o
   2   4   4     2227.30     2260.33     51.51 o
   4   4   4     3330.14     3187.79     33.16 o
   6   4   4      621.10      601.69     10.68 o
   8   4   4      589.49      578.00     38.35 o
  -9   5   4      251.38      249.12     43.18 o
  -7   5   4      177.69      144.54     10.82 o
  -5   5   4     1111.84     1207.27     44.64 o
  -3   5   4      554.11      565.67     33.64 o
  -1   5   4     2184.03     2153.04    151.11 o
   1   5   4      547.26      469.31     16.54 o
   3   5   4      460.48      502.98     52.45 o
   5   5   4      811.74      865.30    105.84 o
   7   5   4      327.41      292.89     14.99 o
   9   5   4       50.06       72.12     16.58 o
 -10   6   4      390.97      430.04     26.67 o
  -8   6   4       48.23       32.06     15.69 o
  -6   6   4      205.51      208.28     10.40 o
  -4   6   4      451.43      455.44     18.38 o
  -2   6   4      574.47      523.44     12.58 o
   0   6   4      827.79      731.39     21.37 o
   2   6   4     1524.02     1449.16     46.87 o
   4   6   4      193.77      170.00      8.88 o
   6   6   4      296.88      267.45     14.21 o
   8   6   4      218.28      192.20     15.96 o
  -9   7   4      140.88      159.28     16.83 o
  -7   7   4      154.26      172.27     14.09 o
  -5   7   4      600.13      578.57     17.25 o
  -3   7   4      234.39      217.37      7.01 o
  -1   7   4      679.43      589.47     18.07 o
   1   7   4      897.50      876.67     29.69 o
   3   7   4      290.55      283.98      9.45 o
   5   7   4       88.96       87.36      9.66 o
   7   7   4       98.23       86.63     14.15 o
  -8   8   4      123.60      164.81     15.79 o
  -6   8   4      330.77      345.46     28.05 o
  -4   8   4       41.78       32.37     10.24 o
  -2   8   4      134.42      112.67      9.00 o
   0   8   4      619.24      551.70     40.57 o
   2   8   4      376.71      354.12     20.17 o
   4   8   4       36.66       32.09      9.25 o
   6   8   4       68.09       67.60     13.41 o
  -7   9   4        8.84       10.00     14.12 o
  -5   9   4      453.65      471.47     57.14 o
  -3   9   4     1147.16     1099.51     18.62 o
  -1   9   4       27.29       27.75     14.58 o
   1   9   4      660.17      644.40     17.31 o
   3   9   4       93.78       87.57      9.13 o
   5   9   4      509.83      487.54     15.30 o
  -6  10   4      144.91      163.24     16.53 o
  -4  10   4      545.09      584.78     28.70 o
  -2  10   4      402.83      411.67     17.68 o
   0  10   4      849.28      907.29     47.98 o
   2  10   4      739.46      803.55     14.10 o
   4  10   4       69.57       81.90      9.17 o
  -3  11   4      274.25      287.72     19.76 o
  -1  11   4      234.15      234.35     18.63 o
   1  11   4      570.19      671.59     50.57 o
   3  11   4      201.60      202.56     25.57 o
 -11   1   5       74.39       55.99     10.76 o
  -9   1   5     1149.47     1218.55     28.90 o
  -7   1   5      712.15      708.22     17.64 o
  -5   1   5     1512.57     1387.91     32.25 o
  -3   1   5      472.23      445.75     16.49 o
  -1   1   5      603.71      650.19     31.57 o
   1   1   5     1890.83     1885.42     31.09 o
   3   1   5      519.11      504.97      7.19 o
   5   1   5      602.17      565.12     12.65 o
   7   1   5      729.55      741.21     12.66 o
   9   1   5       31.89       24.84     11.48 o
 -10   2   5      466.32      420.23     13.79 o
  -8   2   5     1099.38     1055.98     66.13 o
  -6   2   5      969.59      845.03     40.30 o
  -4   2   5     3700.30     3636.66     70.93 o
  -2   2   5     1120.46     1116.43     33.60 o
   0   2   5     1827.80     1830.94     35.82 o
   2   2   5     1641.25     1602.94     33.43 o
   4   2   5      130.62      133.38      5.88 o
   6   2   5     1950.17     1931.21     27.78 o
   8   2   5      218.52      208.13     12.19 o
 -11   3   5      372.86      374.91     34.67 o
  -9   3   5      965.23     1003.84     44.63 o
  -7   3   5     1295.06     1360.67     34.46 o
  -5   3   5     3282.27     3461.73    139.72 o
  -3   3   5     2822.21     2656.08     38.61 o
  -1   3   5     1345.32     1281.85     36.69 o
   1   3   5    11323.32    12603.76    232.97 o
   3   3   5     1250.59     1165.59     11.88 o
   5   3   5      477.16      473.43     12.94 o
   7   3   5      719.02      718.16     15.07 o
   9   3   5      251.26      234.42     17.55 o
 -10   4   5      540.17      525.04     65.15 o
  -8   4   5     1205.14     1146.10     39.53 o
  -6   4   5     3365.02     3557.36     46.43 o
  -4   4   5     1356.41     1345.27    242.77 o
  -2   4   5     6159.37     6536.10    942.77 o
   0   4   5      812.92      777.10     54.64 o
   2   4   5      206.89      176.87      4.56 o
   4   4   5     3772.19     3832.00     92.09 o
   6   4   5      178.14      171.27     16.89 o
   8   4   5      745.79      787.36     19.85 o
  -9   5   5      736.15      708.48    108.88 o
  -7   5   5     3185.89     3501.45     37.00 o
  -5   5   5     2588.90     2664.62     54.16 o
  -3   5   5     3178.58     3356.84    646.49 o
  -1   5   5    11863.23    12058.09    873.50 o
   1   5   5      913.24      880.76      9.66 o
   3   5   5     2656.53     2622.84     22.17 o
   5   5   5     3093.64     3072.14     72.65 o
   7   5   5      129.64      127.97     14.99 o
  -8   6   5     1276.90     1296.26    130.79 o
  -6   6   5     3247.01     3379.61     98.28 o
  -4   6   5     1673.46     1678.33     78.28 o
  -2   6   5     5612.86     5914.64    310.53 o
   0   6   5     1153.66     1104.63     23.43 o
   2   6   5     2950.92     2832.21     68.79 o
   4   6   5     1525.29     1564.24     56.66 o
   6   6   5      493.50      480.37     19.07 o
   8   6   5      455.33      484.59     43.69 o
  -9   7   5      981.39     1158.60     23.85 o
  -7   7   5      653.90      731.05     35.10 o
  -5   7   5     2748.81     2887.90    164.00 o
  -3   7   5     2336.94     2221.25     49.93 o
  -1   7   5     1596.45     1546.45     57.00 o
   1   7   5     3296.31     3419.79    507.51 o
   3   7   5      446.56      472.07     37.20 o
   5   7   5      842.85     1085.41    274.05 o
   7   7   5      886.23      884.81     38.16 o
  -8   8   5      903.15      931.22     20.22 o
  -6   8   5      667.45      634.45     67.27 o
  -4   8   5     2926.84     3025.56    164.51 o
  -2   8   5      839.75      819.23     13.04 o
   0   8   5     1854.02     1705.41     55.64 o
   2   8   5     2029.14     2053.94     81.99 o
   4   8   5      297.33      295.77     15.94 o
   6   8   5      555.50      579.87     22.72 o
  -7   9   5      221.88      189.78     16.22 o
  -5   9   5      715.93      747.11     75.23 o
  -3   9   5     1207.77     1218.13     62.19 o
  -1   9   5      225.56      203.29     25.09 o
   1   9   5     1269.81     1265.67     75.84 o
   3   9   5      167.92      150.25     13.89 o
   5   9   5      466.20      459.17     23.27 o
  -4  10   5      165.34      160.08     12.81 o
  -2  10   5      610.05      616.41     19.14 o
   0  10   5      181.41      188.27     16.87 o
   2  10   5      186.24      192.36     13.95 o
   4  10   5       83.35       63.87     10.45 o
  -3  11   5      208.55      234.43     25.99 o
  -1  11   5      364.85      391.85     39.92 o
   1  11   5       10.08       18.17     17.47 o
 -10   0   6     1335.58     1249.92     29.15 o
  -8   0   6     7436.90     7967.99     54.36 o
  -6   0   6     4251.94     4122.99     19.22 o
  -4   0   6     6726.75     6764.00     83.75 o
  -2   0   6    10820.33    11491.22     44.07 o
   0   0   6     4098.82     3824.51     23.65 o
   2   0   6     8439.88     8806.13     37.58 o
   4   0   6      386.64      337.89     19.80 o
   6   0   6     3721.45     3847.26    143.85 o
   8   0   6      844.59      838.45     16.39 o
 -11   1   6      756.80      773.77     40.27 o
  -9   1   6     2136.75     2227.24     27.23 o
  -7   1   6      660.39      648.10     34.63 o
  -5   1   6     5218.49     5164.82     34.21 o
  -3   1   6     6092.15     5909.45    130.11 o
  -1   1   6     4859.75     4802.62    384.71 o
   1   1   6     9705.97     9714.43     90.51 o
   3   1   6     5594.62     5580.72     63.44 o
   5   1   6     3436.10     3301.63     26.42 o
   7   1   6      891.91      898.55     11.04 o
   9   1   6      298.75      310.38     13.19 o
 -10   2   6     1044.21     1056.78     33.68 o
  -8   2   6     2341.29     2422.44     23.36 o
  -6   2   6     4123.92     4360.64    141.78 o
  -4   2   6     4448.87     4158.21    184.94 o
  -2   2   6     4731.00     4507.63    149.18 o
   0   2   6     4430.32     4349.42    107.73 o
   2   2   6     3097.17     2990.39     19.97 o
   4   2   6     1894.46     1840.12     30.93 o
   6   2   6      218.87      236.97      6.79 o
   8   2   6      755.74      779.47     14.69 o
 -11   3   6      773.45      688.06     30.40 o
  -9   3   6      114.51       93.74     14.06 o
  -7   3   6     2365.18     2474.93     70.47 o
  -5   3   6     2481.38     2429.85     77.87 o
  -3   3   6     1341.40     1279.20     66.34 o
  -1   3   6     8335.30     8480.29    341.54 o
   1   3   6     1540.94     1500.32     38.14 o
   3   3   6     2712.74     2702.50     46.51 o
   5   3   6     2879.01     2888.74     46.82 o
   7   3   6      186.36      176.83     17.41 o
   9   3   6      520.72      566.64     20.53 o
 -10   4   6      260.61      264.81     18.76 o
  -8   4   6      744.68      761.46     30.77 o
  -6   4   6     1461.04     1533.39     28.71 o
  -4   4   6       66.79       54.38      6.42 o
  -2   4   6     7184.28     7304.56    275.79 o
   0   4   6     1238.28     1126.24     47.06 o
   2   4   6      484.64      482.94     16.06 o
   4   4   6     1597.83     1612.50     58.38 o
   6   4   6      333.58      344.77     14.40 o
   8   4   6       76.23       71.64     17.13 o
  -9   5   6      203.86      191.70     25.08 o
  -7   5   6      158.67      136.47      9.42 o
  -5   5   6     1061.51     1106.68     74.09 o
  -3   5   6      281.97      261.09     13.73 o
  -1   5   6     1445.05     1362.26    124.66 o
   1   5   6      895.98      853.11     31.21 o
   3   5   6      146.60      123.77      8.50 o
   5   5   6      255.12      237.66     10.38 o
   7   5   6      128.84      112.22     15.73 o
  -8   6   6       46.19       49.46     15.01 o
  -6   6   6      363.29      403.09     22.83 o
  -4   6   6      967.48      974.76     29.92 o
  -2   6   6       65.50       59.53      8.30 o
   0   6   6     1358.85     1272.89     61.37 o
   2   6   6      810.29      854.14    100.42 o
   4   6   6      104.82       88.38     10.50 o
   6   6   6      175.92      171.60     15.13 o
  -9   7   6       61.09       78.05     22.58 o
  -7   7   6       65.91       71.16     10.43 o
  -5   7   6      527.36      512.19     39.78 o
  -3   7   6      463.79      432.81     13.27 o
  -1   7   6      452.15      432.71     79.39 o
   1   7   6      167.74      144.83     11.31 o
   3   7   6       96.47       93.46      9.60 o
   5   7   6      194.67      194.90     11.37 o
   7   7   6      119.68      119.88     22.43 o
  -8   8   6       62.21       48.32     26.72 o
  -6   8   6      117.15       91.36     16.97 o
  -4   8   6      186.23      182.17     14.21 o
  -2   8   6      183.65      179.35      8.50 o
   0   8   6      140.52      111.14     26.63 o
   2   8   6      327.83      302.53     41.52 o
   4   8   6       80.16       78.00     10.81 o
   6   8   6        1.11       14.54     15.39 o
  -7   9   6      249.72      271.07     17.42 o
  -5   9   6      318.68      295.01     13.25 o
  -3   9   6      816.14      816.49     39.56 o
  -1   9   6       29.09       29.59      9.02 o
   1   9   6      377.56      325.21     39.75 o
   3   9   6       70.46       64.76      9.67 o
   5   9   6      143.91      143.32     14.31 o
  -4  10   6      525.05      526.15     23.68 o
  -2  10   6      237.68      254.80     17.51 o
   0  10   6      483.90      514.25     28.69 o
   2  10   6      724.02      670.27     17.00 o
 -11   1   7       16.42       15.84     15.87 o
  -9   1   7      720.44      695.81     70.48 o
  -7   1   7      147.52      154.35     12.37 o
  -5   1   7       78.40       76.48      7.80 o
  -3   1   7      274.52      256.94      7.70 o
  -1   1   7      117.42      119.86      9.16 o
   1   1   7     1326.09     1258.10     12.28 o
   3   1   7     1442.79     1413.82     14.34 o
   5   1   7      510.44      508.38     10.54 o
   7   1   7      223.55      227.90      8.95 o
   9   1   7       54.35       47.53     16.35 o
 -10   2   7      478.33      472.24     61.84 o
  -8   2   7     1181.56     1157.43     23.73 o
  -6   2   7      340.07      345.89     10.12 o
  -4   2   7     3189.20     3168.94     53.64 o
  -2   2   7     1073.26      990.92     10.48 o
   0   2   7      273.98      297.23     26.34 o
   2   2   7     4178.13     4273.47    111.79 o
   4   2   7        3.91        8.67      6.69 o
   6   2   7      840.00      876.82     12.48 o
   8   2   7      462.08      478.11     17.10 o
  -9   3   7      904.45      925.38     28.42 o
  -7   3   7      647.97      645.50     20.64 o
  -5   3   7      861.18      887.20     58.39 o
  -3   3   7     1960.45     1982.44     97.56 o
  -1   3   7     1098.88     1032.47     50.68 o
   1   3   7      853.56      822.38     34.87 o
   3   3   7     1476.70     1531.49     19.42 o
   5   3   7      208.80      226.11      9.36 o
   7   3   7      256.05      255.04     23.04 o
 -10   4   7      491.87      530.73     22.10 o
  -8   4   7     1223.01     1312.06     23.60 o
  -6   4   7     2276.95     2423.15     35.47 o
  -4   4   7     2279.93     2285.28    242.50 o
  -2   4   7     3228.47     3253.64    177.43 o
   0   4   7     2776.32     2689.67     82.69 o
   2   4   7      676.12      667.47     19.44 o
   4   4   7     2288.08     2341.59     57.83 o
   6   4   7      625.95      667.28     34.58 o
   8   4   7      176.15      183.09     17.65 o
  -9   5   7      288.97      305.55     30.56 o
  -7   5   7     2410.39     2698.93     58.04 o
  -5   5   7     2692.60     2890.39    365.13 o
  -3   5   7      130.46      146.49     11.29 o
  -1   5   7     5983.59     6001.15    142.45 o
   1   5   7     1374.85     1369.79     98.79 o
   3   5   7      678.38      708.70     14.41 o
   5   5   7     2002.70     2080.14     39.08 o
   7   5   7      126.43      121.60     15.67 o
  -8   6   7      744.86      791.36     57.60 o
  -6   6   7     1648.94     1716.83     33.19 o
  -4   6   7     1676.71     1776.82    107.77 o
  -2   6   7     4273.68     4197.59    202.74 o
   0   6   7      755.17      775.55    234.05 o
   2   6   7     1464.56     1337.22     42.48 o
   4   6   7     1067.72     1079.28     15.99 o
   6   6   7      450.67      464.71     18.90 o
  -7   7   7      685.07      755.41     44.56 o
  -5   7   7     1801.04     1886.39     64.55 o
  -3   7   7     1152.19     1134.12     77.11 o
  -1   7   7     1042.89     1011.71    123.61 o
   1   7   7     1698.87     1700.03    112.40 o
   3   7   7     1241.96     1247.97     66.78 o
   5   7   7      614.38      673.72     32.25 o
  -6   8   7       76.11       73.30     16.13 o
  -4   8   7     2007.33     1992.51    131.86 o
  -2   8   7      620.14      562.55     32.27 o
   0   8   7      627.92      612.76    152.83 o
   2   8   7     1196.02     1252.28    276.27 o
   4   8   7       68.73       59.37     11.68 o
  -5   9   7      458.38      435.45     43.05 o
  -3   9   7      645.50      629.07     18.71 o
  -1   9   7      241.71      222.16     12.10 o
   1   9   7      708.70      672.84    105.46 o
   3   9   7      651.81      683.41     72.99 o
  -4  10   7      139.12      135.66     16.61 o
  -2  10   7      249.65      267.51     17.43 o
   0  10   7       75.81       79.25     16.10 o
   2  10   7      283.12      283.09     55.88 o
 -10   0   8      574.60      592.65     25.55 o
  -8   0   8     3758.19     4126.65     42.75 o
  -6   0   8     2153.23     2197.84     71.32 o
  -4   0   8     5782.51     5932.25     36.42 o
  -2   0   8     3185.44     3185.92     29.32 o
   0   0   8     1789.52     1745.31     21.73 o
   2   0   8     8425.02     8326.33     42.76 o
   4   0   8       97.12       74.89     14.80 o
   6   0   8     1063.89     1168.88     26.29 o
   8   0   8     1098.62     1239.24     31.42 o
  -9   1   8     1971.80     1965.21     76.22 o
  -7   1   8     1752.15     1904.67     71.02 o
  -5   1   8     2942.13     2980.51     46.07 o
  -3   1   8     4681.29     4856.23     20.50 o
  -1   1   8     3075.02     3167.71     57.75 o
   1   1   8     1730.83     1636.04     41.56 o
   3   1   8     3314.72     3399.05     51.72 o
   5   1   8      709.95      721.55     14.98 o
   7   1   8      589.23      649.24     30.97 o
 -10   2   8      807.28      797.76     36.83 o
  -8   2   8     2059.39     2009.27     57.03 o
  -6   2   8     1600.08     1557.19     78.48 o
  -4   2   8     3872.57     4282.75    235.15 o
  -2   2   8     2972.26     2947.80     16.61 o
   0   2   8     3062.57     3013.55    139.57 o
   2   2   8     2090.28     2106.86     87.48 o
   4   2   8     1187.72     1202.14     19.64 o
   6   2   8      605.74      627.96     12.97 o
   8   2   8       98.86      122.48     15.38 o
  -9   3   8      101.00      105.90     14.54 o
  -7   3   8     1553.44     1859.16    214.30 o
  -5   3   8     2998.83     3103.33     67.70 o
  -3   3   8      136.46      130.92      8.85 o
  -1   3   8     3978.65     3934.40    153.94 o
   1   3   8      736.82      727.79     30.20 o
   3   3   8      857.67      841.87     14.15 o
   5   3   8     1238.61     1288.24     19.00 o
   7   3   8      150.66      159.10     15.33 o
  -8   4   8      279.42      285.61     14.95 o
  -6   4   8     1966.56     2185.90    113.11 o
  -4   4   8      741.42      711.26     25.37 o
  -2   4   8     2385.79     2406.37    121.11 o
   0   4   8     2402.72     2336.87     76.94 o
   2   4   8      196.37      192.06     23.25 o
   4   4   8      264.99      287.34     11.01 o
   6   4   8      298.99      313.91     20.07 o
  -9   5   8      148.69      151.35     22.61 o
  -7   5   8       79.93       71.89     10.02 o
  -5   5   8      352.30      383.45     23.79 o
  -3   5   8      187.91      193.89     27.12 o
  -1   5   8       41.58       50.62      8.34 o
   1   5   8      308.75      306.53     17.44 o
   3   5   8      130.18      125.95     13.01 o
   5   5   8      204.81      213.23     11.63 o
  -8   6   8      256.37      264.32     24.91 o
  -6   6   8      106.78      103.99     10.75 o
  -4   6   8      955.03      936.74    121.77 o
  -2   6   8      558.79      576.45     49.84 o
   0   6   8       95.91       67.17     11.14 o
   2   6   8      273.69      229.02     32.60 o
   4   6   8      170.74      155.57     11.32 o
   6   6   8       86.74       89.66     15.70 o
  -7   7   8       41.46       55.81     10.88 o
  -5   7   8      729.41      792.24     20.46 o
  -3   7   8       52.87       60.06      9.03 o
  -1   7   8      228.21      189.36     14.09 o
   1   7   8      162.48      157.48     21.81 o
   3   7   8       92.00       86.21     34.06 o
   5   7   8      211.05      257.89     17.80 o
  -6   8   8       32.62       35.64     14.95 o
  -4   8   8        4.81        7.51      8.66 o
  -2   8   8      170.94      130.64     15.54 o
   0   8   8      164.40      188.40     18.66 o
   2   8   8       18.02       16.70     12.79 o
   4   8   8       29.27       34.20     12.92 o
  -5   9   8      233.16      233.50     29.45 o
  -3   9   8      429.74      409.38     37.20 o
  -1   9   8       10.09       10.73     10.24 o
   1   9   8      107.45       88.38     13.93 o
   3   9   8      285.27      294.04     76.09 o
  -2  10   8      302.69      326.31     24.32 o
   0  10   8      155.26      116.39     32.24 o
  -9   1   9      129.64      113.45     16.54 o
  -7   1   9      144.04      144.00     17.52 o
  -5   1   9      239.06      233.89     10.03 o
  -3   1   9      866.92      831.45     11.95 o
  -1   1   9      249.02      251.88     11.36 o
   1   1   9     1668.80     1615.70     77.27 o
   3   1   9      410.63      405.48     12.29 o
   5   1   9       85.52       83.95     12.52 o
   7   1   9      355.41      390.04     16.87 o
 -10   2   9      298.13      296.08     39.81 o
  -8   2   9      799.41      846.08     31.68 o
  -6   2   9      604.50      585.10     11.77 o
  -4   2   9     1411.45     1468.10     57.64 o
  -2   2   9     1161.39     1129.70     17.31 o
   0   2   9      148.09      141.42      7.23 o
   2   2   9     1574.55     1574.84     27.93 o
   4   2   9      232.91      226.35     10.48 o
   6   2   9      227.41      238.99     14.40 o
  -9   3   9      321.22      295.51     30.82 o
  -7   3   9     1072.80     1053.49     20.97 o
  -5   3   9      911.45      865.52     23.93 o
  -3   3   9      814.58      834.59     23.05 o
  -1   3   9     2758.66     2693.09     94.22 o
   1   3   9      470.23      463.29     19.43 o
   3   3   9      625.68      640.15     20.21 o
   5   3   9       84.28       85.83     13.26 o
   7   3   9      368.95      453.95     18.42 o
  -8   4   9      428.34      397.78     36.18 o
  -6   4   9     1208.89     1285.60     15.58 o
  -4   4   9     2767.64     2696.08     94.10 o
  -2   4   9      910.92      888.19     41.66 o
   0   4   9     2093.43     2077.20     85.80 o
   2   4   9      379.48      409.47     30.83 o
   4   4   9      700.73      774.98     48.46 o
   6   4   9      369.75      435.93     13.82 o
  -9   5   9      282.08      302.17     23.59 o
  -7   5   9     1225.74     1263.07     33.76 o
  -5   5   9     2172.96     2273.96     74.68 o
  -3   5   9      162.90      146.93     10.27 o
  -1   5   9     2542.69     2421.99    115.25 o
   1   5   9     1244.48     1168.07    116.25 o
   3   5   9      439.45      417.82     53.00 o
   5   5   9      757.97      810.37     24.86 o
  -8   6   9      282.78      268.32     37.29 o
  -6   6   9     1124.35     1196.53     46.56 o
  -4   6   9     1227.60     1160.72     86.17 o
  -2   6   9     1581.97     1650.01    265.18 o
   0   6   9     1897.74     1825.53    232.52 o
   2   6   9      457.76      463.23     38.22 o
   4   6   9      583.78      647.96     43.32 o
  -7   7   9      846.40      873.92     34.46 o
  -5   7   9      413.05      453.81     46.36 o
  -3   7   9      938.79      947.29    127.32 o
  -1   7   9      548.87      563.00     80.93 o
   1   7   9      305.48      305.54     61.96 o
   3   7   9      715.53      737.32    191.54 o
  -6   8   9       53.82       57.00     16.48 o
  -4   8   9     1483.60     1561.86    112.99 o
  -2   8   9      749.08      683.69    157.32 o
   0   8   9      447.17      449.15     68.79 o
   2   8   9     1407.34     1341.70    116.13 o
  -3   9   9      441.73      448.21     45.30 o
  -1   9   9      109.48      108.77     15.46 o
   1   9   9      179.49      120.15     16.66 o
  -8   0  10     2470.75     2668.18     37.47 o
  -6   0  10      792.03      751.11     15.29 o
  -4   0  10     2878.63     2982.91    107.06 o
  -2   0  10     3397.60     3252.03     34.07 o
   0   0  10      763.59      747.05     19.91 o
   2   0  10     3822.88     3631.98     34.27 o
   4   0  10     1829.22     1822.26     28.76 o
   6   0  10      270.41      260.12     21.94 o
  -9   1  10      744.10      729.58     19.81 o
  -7   1  10     1934.34     1884.73     22.34 o
  -5   1  10     1147.08     1151.11     14.26 o
  -3   1  10     2701.51     2720.11     23.75 o
  -1   1  10      774.30      779.42     15.46 o
   1   1  10      347.25      323.43     14.65 o
   3   1  10     1151.18     1138.92     16.81 o
   5   1  10       64.16       63.18     12.99 o
  -8   2  10     1084.33     1203.73    175.07 o
  -6   2  10     1002.38     1031.52     18.10 o
  -4   2  10     1406.12     1368.33     34.58 o
  -2   2  10      838.08      841.85     21.76 o
   0   2  10     3470.08     3355.83     93.16 o
   2   2  10      691.59      680.07     23.08 o
   4   2  10      472.46      513.56     12.29 o
   6   2  10      865.08      904.59     30.37 o
  -9   3  10      391.92      390.94     33.46 o
  -7   3  10      856.93      861.91     23.34 o
  -5   3  10     1966.25     2007.05     45.11 o
  -3   3  10      115.88      120.77     10.60 o
  -1   3  10     2423.29     2486.70     66.40 o
   1   3  10      441.50      443.52     17.26 o
   3   3  10      253.10      241.79     14.07 o
   5   3  10      695.29      713.45     25.58 o
  -8   4  10        1.55       14.30     14.96 o
  -6   4  10      831.91      875.20     46.65 o
  -4   4  10      512.87      535.85     13.21 o
  -2   4  10       33.66       50.98     11.53 o
   0   4  10     1263.55     1259.07     77.74 o
   2   4  10      109.63      105.67     13.57 o
   4   4  10      298.01      336.73     55.54 o
  -7   5  10      405.05      396.36     19.30 o
  -5   5  10       57.20       63.43     16.24 o
  -3   5  10      379.32      378.51     18.81 o
  -1   5  10      123.94      134.69     18.21 o
   1   5  10      114.91      115.70     13.98 o
   3   5  10       85.38       68.05     14.51 o
   5   5  10      139.41      136.04     15.72 o
  -6   6  10      148.55      166.48     15.94 o
  -4   6  10      211.75      194.05     14.01 o
  -2   6  10      133.05      125.20     11.38 o
   0   6  10       58.14       48.79     13.75 o
   2   6  10      156.65      154.62     23.06 o
   4   6  10       15.40       15.03     14.89 o
  -5   7  10      323.56      335.79     18.84 o
  -3   7  10       30.76       18.75      9.36 o
  -1   7  10      138.17      158.85     41.72 o
   1   7  10      259.24      289.01     52.33 o
   3   7  10      132.00      141.64     15.62 o
  -4   8  10       24.69       18.15     14.18 o
  -2   8  10       16.33       17.41     14.34 o
   0   8  10      280.19      269.97     43.39 o
  -9   1  11       41.39       42.54     22.88 o
  -7   1  11      409.60      386.26     20.32 o
  -5   1  11       67.53       64.27      8.93 o
  -3   1  11     1112.41     1105.04     15.06 o
  -1   1  11      447.76      405.40     15.85 o
   1   1  11       51.33       56.23     11.99 o
   3   1  11      306.87      312.11     13.94 o
   5   1  11      182.33      194.51     14.90 o
  -8   2  11      567.65      624.13     19.62 o
  -6   2  11      318.02      282.69     12.02 o
  -4   2  11      359.42      360.29     14.94 o
  -2   2  11      818.84      754.81     23.72 o
   0   2  11      115.73      113.26      8.79 o
   2   2  11      450.44      440.12     11.80 o
   4   2  11      638.42      658.23     31.70 o
  -7   3  11      960.33      940.96     39.63 o
  -5   3  11      663.31      632.84     13.42 o
  -3   3  11      470.30      468.56     14.87 o
  -1   3  11      631.02      625.48     11.73 o
   1   3  11      172.28      167.43     13.70 o
   3   3  11      169.12      172.83     14.96 o
   5   3  11       57.71       50.49     15.31 o
  -8   4  11       92.52       87.96     22.62 o
  -6   4  11      508.53      585.24     49.76 o
  -4   4  11     1062.36     1048.10     47.52 o
  -2   4  11      344.33      366.23     16.15 o
   0   4  11      970.51      986.71    115.26 o
   2   4  11      182.78      182.81     18.68 o
   4   4  11      295.40      353.10     52.55 o
  -7   5  11      765.69      833.16     38.55 o
  -5   5  11     1123.38     1255.14    119.17 o
  -3   5  11      586.61      563.17     21.85 o
  -1   5  11     1087.83     1132.42    146.93 o
   1   5  11      605.18      580.50     86.36 o
   3   5  11      121.07      120.23     15.49 o
  -6   6  11      762.64      937.92    175.69 o
  -4   6  11     1102.02     1105.28     69.39 o
  -2   6  11      158.79      132.58     14.48 o
   0   6  11      964.56      998.20     92.76 o
   2   6  11      179.55      190.94     15.64 o
  -5   7  11      164.73      184.22     20.32 o
  -3   7  11      565.61      549.18     79.14 o
  -1   7  11      565.84      575.18    110.38 o
   1   7  11      321.32      307.25     35.37 o
  -8   0  12     1193.36     1221.05     31.41 o
  -6   0  12      733.52      707.44     25.55 o
  -4   0  12      805.30      794.98     17.84 o
  -2   0  12     1606.12     1562.40     84.18 o
   0   0  12      667.71      672.62     24.07 o
   2   0  12      755.92      778.16     24.85 o
   4   0  12      873.38      936.45     27.62 o
  -7   1  12     1175.78     1211.98     41.12 o
  -5   1  12      597.63      577.37     15.10 o
  -3   1  12     2988.04     2922.61     51.83 o
  -1   1  12      762.23      758.70     12.77 o
   1   1  12      254.41      250.17     14.27 o
   3   1  12     1094.22     1144.41     26.42 o
  -6   2  12      736.38      770.07     28.19 o
  -4   2  12      413.13      410.54     13.05 o
  -2   2  12      103.11      106.72     11.52 o
   0   2  12     1026.41     1004.20     31.90 o
   2   2  12      369.64      362.73     21.47 o
   4   2  12       53.84       62.00     15.69 o
  -7   3  12      190.04      213.99     18.12 o
  -5   3  12     1093.96     1150.05     16.25 o
  -3   3  12      350.48      333.45     13.38 o
  -1   3  12      963.43      935.22     13.24 o
   1   3  12      693.09      710.76     26.30 o
   3   3  12       22.23       33.39     14.96 o
  -6   4  12      215.27      231.22     14.24 o
  -4   4  12      555.61      557.88     16.12 o
  -2   4  12       13.88       16.92     11.95 o
   0   4  12      458.89      479.54     52.06 o
   2   4  12       93.85       89.40     15.33 o
  -5   5  12        9.84       12.64     18.23 o
  -3   5  12       70.58       73.29     12.16 o
  -1   5  12       99.85      101.43     15.46 o
   1   5  12      147.56      149.66     16.32 o
  -4   6  12       76.99       75.33     13.85 o
  -2   6  12      142.74      136.07     15.93 o
   0   6  12       60.14       72.57     15.29 o
  -5   1  13      126.39      117.37     10.52 o
  -3   1  13      291.62      257.12     11.22 o
  -1   1  13      105.49       98.55     10.38 o
   1   1  13       92.75       99.85     12.34 o
   3   1  13      245.22      237.28     21.80 o
  -6   2  13      412.94      402.77     20.35 o
  -4   2  13      200.22      217.62     13.21 o
  -2   2  13      344.52      321.39     14.16 o
   0   2  13      131.41      126.86     10.35 o
   2   2  13      115.10      106.01     16.00 o
  -5   3  13      159.61      154.14     13.03 o
  -3   3  13      265.84      259.56     13.44 o
  -1   3  13       99.79       94.30     12.36 o
   1   3  13      122.54      133.07     27.10 o
  -4   4  13      412.72      389.04     15.04 o
  -2   4  13      102.56      101.64     13.34 o
   0   4  13      281.92      285.31     17.75 o
  -3   5  13      249.50      216.36     17.25 o
  -4   0  14      529.30      525.96     39.77 o
  -2   0  14      715.83      753.57     16.37 o
   0   0  14      424.13      453.25     26.24 o
  -5   1  14      390.21      335.32     22.59 o
  -3   1  14      761.85      757.13     19.11 o
  -1   1  14      309.62      317.96     12.18 o
  -4   2  14      299.29      317.50     17.85 o
  -2   2  14      202.97      188.38     14.24 o
   0   2  14      264.14      279.70     24.62 o
  -3   3  14      299.25      296.61     18.69 o
 
